# Supplementary material for: Chitosan/Gelatin/Silver Nanoparticles Composites Films for Biodegradable Food Packaging Applications
Source: Polymers (Basel). 2021 May 21;13(11):1680. doi: 10.3390/polym13111680 (PMC8196760; doi:10.3390/polym13111680)
Supplement: Supplementary file 1 [file polymers-13-01680-s001.zip]

Archive with 1 entries (1 files):
- polymers-1218942-supplementary.pdf
